# Supplementary material for: Timing of Intervals Between Utterances in Typically Developing Infants and Infants Later Diagnosed with Autism Spectrum Disorder
Source: Brain Sci. 2025 Jul 30;15(8):819. doi: 10.3390/brainsci15080819 (PMC12384503; doi:10.3390/brainsci15080819)
Supplement: Supplementary file 1 [file brainsci-15-00819-s001.zip]

Archive with 1 entries (1 files):
- brainsci-3735432-supplementary.pdf
